# Supplementary material for: Cryo-EM reveals structural breaks in a patient-derived amyloid fibril from systemic AL amyloidosis
Source: Nat Commun. 2021 Feb 8;12:875. doi: 10.1038/s41467-021-21126-2 (PMC7870857; doi:10.1038/s41467-021-21126-2)
Supplement: Supplementary file 3 — Source Data [file 41467_2021_21126_MOESM3_ESM.xlsx]

## Sheet: Fig. 4b
classes	All fibrils %	Min 5 segment %	Min 10 segment %	Min 20 segment %		All fibrils absolute #	Min 5 segment absolute #	Min 5 segment absolute #	Min 5 segment absolute #
0.1	34.7418	29.7105	30.2478	21.9769		3889	2299	1294	209
0.2	10.7558	15.5596	15.5213	19.3481		1204	1204	664	184
0.3	7.58442	8.87826	10.6826	14.511		849	687	457	138
0.4	7.64695	8.56811	8.95278	7.67613		856	663	383	73
0.5	8.24549	6.86224	6.49836	7.46583		923	531	278	71
0.6	3.26068	4.71698	3.88032	4.52156		365	365	166	43
0.7	4.56495	4.44559	4.44133	4.4164		511	344	190	42
0.8	4.87761	5.60868	4.95559	5.67823		546	434	212	54
0.9	3.87708	5.60868	5.44647	6.62461		434	434	233	63
1	14.4452	10.0414	9.37354	7.78128		1617	777	401	74
						11194	7738	4278	951

## Sheet: SI fig. 2a
Resolution	FSC conformation A		Resolution	FSC conformation B
1	0.001001		1	0.001001
0.999989	0.00320513		0.999997	0.00320513
0.99996	0.00641026		0.999988	0.00641026
0.999905	0.00961538		0.999968	0.00961538
0.999793	0.0128205		0.999922	0.0128205
0.999627	0.0160256		0.99985	0.0160256
0.999525	0.0192308		0.999835	0.0192308
0.999469	0.0224359		0.999817	0.0224359
0.999053	0.025641		0.999697	0.025641
0.998053	0.0288462		0.99918	0.0288462
0.9982	0.0320513		0.998736	0.0320513
0.998454	0.0352564		0.998478	0.0352564
0.998524	0.0384615		0.998222	0.0384615
0.998315	0.0416667		0.998094	0.0416667
0.997807	0.0448718		0.997555	0.0448718
0.997001	0.0480769		0.996208	0.0480769
0.995171	0.0512821		0.993914	0.0512821
0.992601	0.0544872		0.992977	0.0544872
0.990534	0.0576923		0.993989	0.0576923
0.990108	0.0608974		0.994875	0.0608974
0.990756	0.0641026		0.994907	0.0641026
0.991968	0.0673077		0.994412	0.0673077
0.991542	0.0705128		0.993788	0.0705128
0.990913	0.073718		0.991983	0.073718
0.991058	0.0769231		0.990511	0.0769231
0.992511	0.0801282		0.989961	0.0801282
0.99419	0.0833333		0.990443	0.0833333
0.994123	0.0865385		0.990636	0.0865385
0.993545	0.0897436		0.991261	0.0897436
0.992698	0.0929487		0.991207	0.0929487
0.992045	0.0961538		0.990459	0.0961538
0.990459	0.099359		0.98885	0.099359
0.98624	0.102564		0.985545	0.102564
0.980748	0.105769		0.980858	0.105769
0.977499	0.108974		0.978488	0.108974
0.978857	0.112179		0.981249	0.112179
0.979726	0.115385		0.984304	0.115385
0.979409	0.11859		0.981841	0.11859
0.977349	0.121795		0.977313	0.121795
0.9748	0.125		0.971562	0.125
0.970182	0.128205		0.967473	0.128205
0.964875	0.13141		0.964785	0.13141
0.962495	0.134615		0.960171	0.134615
0.841473	0.137821		0.79634	0.137821
0.888467	0.141026		0.841646	0.141026
0.903196	0.144231		0.855881	0.144231
0.8997	0.147436		0.865416	0.147436
0.870833	0.150641		0.852348	0.150641
0.836218	0.153846		0.808536	0.153846
0.78401	0.157051		0.765901	0.157051
0.772274	0.160256		0.766929	0.160256
0.795898	0.163462		0.804118	0.163462
0.834468	0.166667		0.841684	0.166667
0.870212	0.169872		0.877615	0.169872
0.888998	0.173077		0.900252	0.173077
0.8921	0.176282		0.903408	0.176282
0.882004	0.179487		0.887685	0.179487
0.864649	0.182692		0.858959	0.182692
0.85631	0.185897		0.852645	0.185897
0.87988	0.189103		0.874748	0.189103
0.914038	0.192308		0.910467	0.192308
0.94086	0.195513		0.939592	0.195513
0.955537	0.198718		0.956406	0.198718
0.963817	0.201923		0.965376	0.201923
0.968207	0.205128		0.967969	0.205128
0.970769	0.208333		0.968507	0.208333
0.971573	0.211538		0.96712	0.211538
0.96965	0.214744		0.964269	0.214744
0.965585	0.217949		0.960319	0.217949
0.957673	0.221154		0.951523	0.221154
0.947308	0.224359		0.940124	0.224359
0.930618	0.227564		0.925561	0.227564
0.903704	0.230769		0.905881	0.230769
0.867305	0.233974		0.873845	0.233974
0.830873	0.237179		0.825561	0.237179
0.799946	0.240385		0.773669	0.240385
0.779966	0.24359		0.743806	0.24359
0.766762	0.246795		0.728203	0.246795
0.752723	0.25		0.718363	0.25
0.729168	0.253205		0.6981	0.253205
0.710623	0.25641		0.676728	0.25641
0.685861	0.259615		0.644878	0.259615
0.630613	0.262821		0.604307	0.262821
0.553506	0.266026		0.542872	0.266026
0.487688	0.269231		0.481709	0.269231
0.4627	0.272436		0.449356	0.272436
0.458192	0.275641		0.444388	0.275641
0.466301	0.278846		0.436226	0.278846
0.444126	0.282051		0.404962	0.282051
0.385376	0.285256		0.366431	0.285256
0.318283	0.288462		0.31926	0.288462
0.276786	0.291667		0.283891	0.291667
0.250985	0.294872		0.209323	0.294872
0.22861	0.298077		0.160166	0.298077
0.197782	0.301282		0.130578	0.301282
0.173962	0.304487		0.115409	0.304487
0.173713	0.307692		0.110649	0.307692
0.188639	0.310897		0.101749	0.310897
0.184819	0.314103		0.108641	0.314103
0.158392	0.317308		0.076755	0.317308
0.112959	0.320513		0.033322	0.320513
0.064891	0.323718		0.025631	0.323718
0.019144	0.326923		0.035569 -8	0.326923
-0.02047	0.330128		0.031653	0.330128
-0.00712	0.333333		0.036613	0.333333
0.012368	0.336539		0.045042	0.336539
0.042979	0.339744		0.058966	0.339744
0.050786	0.342949		0.051856	0.342949
0.043793	0.346154		0.04975	0.346154
0.037239	0.349359		0.044875	0.349359
0.020542	0.352564		0.025252	0.352564
0.00558	0.355769		0.005035 2.	0.355769
-0.01479	0.358974		-0.00372 6.	0.358974
-0.02036	0.362179		-0.01579	0.362179
-0.01332	0.365385		-0.0236	0.365385
-0.01556	0.36859		-0.03653	0.36859
-0.02441	0.371795		-0.04636	0.371795
-0.02991	0.375		-0.05654	0.375
-0.02654	0.378205		-0.05787	0.378205
-0.01887	0.38141		-0.04614	0.38141
0.000717739	0.384615		-0.03765	0.384615
0.007153	0.387821		-0.01238	0.387821
0.003191	0.391026		0.010715 -8	0.391026
-0.00374	0.394231		0.03194	0.394231
0.001299	0.397436		0.039851	0.397436
0.020998 6	0.400641		0.059358	0.400641
0.024831 -	0.403846		0.080538	0.403846
0.023557	0.407051		0.078702	0.407051
0.0253	0.410256		0.065876	0.410256
0.029458	0.413461		0.058947 -6	0.413461
0.025348	0.416667		0.063025	0.416667
0.016615	0.419872		0.058956	0.419872
0.009351	0.423077		0.039942	0.423077
-0.00513	0.426282		0.022009	0.426282
-0.02941 4	0.429487		0.020068	0.429487
-0.05061	0.432692		0.012306	0.432692
-0.05782 8	0.435897		-0.00832	0.435897
-0.03969	0.439103		-0.00733	0.439103
-0.01568	0.442308		0.004396 -8	0.442308
0.002327	0.445513		0.013247	0.445513
0.005707	0.448718		3.4575e-06	#N/A
-0.00387	0.451923		-0.01789	0.451923
-0.01574	0.455128		-0.034	0.455128
-0.02027 -	0.458333		-0.04283	0.458333
-0.01928	0.461538		-0.03797	0.461538
-0.01625 -	0.464744		-0.02435	0.464744
-0.01779 -	0.467949		-0.00735	0.467949
-0.02633	0.471154		.062643e-04 8.	#N/A
-0.04411 -	0.474359		.592832e-04 3.	#N/A
-0.0617	0.477564		-0.00785	0.477564
-0.07065	0.480769		-0.01933	0.480769

## Sheet: SI fig 2c
Resolution	fsc map-model conformation A	Resolution	fsc map-model conformation B
0.0489486	0.667201	0.0600776	0.646046
0.0649576	0.66759	0.0726784	0.646006
0.0749266	0.668586	0.082198	0.646759
0.0834229	0.670616	0.0897476	0.647473
0.0894931	0.672411	0.0959047	0.650283
0.0956623	0.674298	0.10153	0.654649
0.100428	0.677745	0.106968	0.659178
0.10577	0.680316	0.111484	0.663574
0.109838	0.683967	0.115796	0.668373
0.113537	0.687218	0.119342	0.671632
0.117227	0.692237	0.123527	0.674532
0.12105	0.696494	0.12687	0.678372
0.124061	0.701608	0.130546	0.680993
0.127795	0.703241	0.133539	0.683326
0.13035	0.704368	0.136605	0.683058
0.133156	0.705985	0.139247	0.687354
0.136216	0.707926	0.142018	0.690148
0.138294	0.709359	0.144711	0.692661
0.140976	0.712723	0.147458	0.695993
0.143518	0.717109	0.150111	0.698109
0.146349	0.718517	0.152691	0.699219
0.148403	0.721971	0.154771	0.705292
0.150633	0.724672	0.156884	0.709247
0.152706	0.729482	0.15913	0.714609
0.154656	0.731532	0.161323	0.716984
0.156838	0.735431	0.163493	0.721965
0.158987	0.737229	0.165461	0.726927
0.160732	0.73933	0.167221	0.731732
0.162309	0.74452	0.169344	0.736337
0.164309	0.750114	0.171238	0.741492
0.166446	0.753797	0.173575	0.746081
0.168545	0.755873	0.175193	0.748129
0.170028	0.757033	0.177021	0.74997
0.171707	0.760379	0.178533	0.750198
0.173263	0.765841	0.18018	0.755983
0.174849	0.772589	0.181775	0.757142
0.176427	0.775611	0.183386	0.756245
0.178077	0.777639	0.185201	0.758698
0.179691	0.776989	0.187036	0.758275
0.181195	0.778451	0.188358	0.757382
0.182537	0.781896	0.189666	0.758095
0.184097	0.783714	0.191314	0.758965
0.185477	0.787158	0.193078	0.759837
0.186848	0.786764	0.194383	0.761967
0.188512	0.786958	0.196208	0.760412
0.190143	0.78764	0.197521	0.760944
0.191441	0.790441	0.198863	0.760884
0.192735	0.79382	0.200144	0.758967
0.194057	0.79615	0.201176	0.75908
0.195129	0.799026	0.202687	0.761888
0.196405	0.802271	0.204321	0.76328
0.197841	0.805372	0.205418	0.766165
0.199152	0.808421	0.206805	0.767778
0.200228	0.811624	0.208054	0.769735
0.20152	0.813409	0.209086	0.771411
0.202605	0.816072	0.210323	0.771116
0.203673	0.818684	0.211712	0.770711
0.205117	0.816787	0.213114	0.772012
0.206312	0.816892	0.214308	0.76921
0.207554	0.81577	0.215517	0.768696
0.208743	0.816018	0.216683	0.767258
0.209768	0.814333	0.217941	0.766532
0.210839	0.816114	0.21915	0.764427
0.211992	0.815303	0.220325	0.762664
0.213324	0.812422	0.221355	0.760869
0.214452	0.810593	0.222394	0.759343
0.215404	0.809009	0.223436	0.755936
0.216431	0.809352	0.224426	0.752742
0.217318	0.809028	0.225375	0.753005
0.218323	0.808703	0.226623	0.747978
0.219477	0.803341	0.227803	0.74399
0.22062	0.80129	0.228819	0.739796
0.22168	0.798584	0.230045	0.736543
0.222484	0.800041	0.231001	0.735152
0.223417	0.796885	0.232018	0.731642
0.22442	0.793054	0.232955	0.7297
0.225309	0.787569	0.233847	0.72841
0.226327	0.784977	0.234832	0.724749
0.227315	0.780354	0.235812	0.720593
0.228316	0.779484	0.237161	0.718434
0.229333	0.775403	0.238255	0.716324
0.230504	0.771655	0.239061	0.715158
0.231544	0.767504	0.240077	0.710797
0.232362	0.76394	0.241048	0.706644
0.233189	0.761884	0.24191	0.702491
0.234042	0.75809	0.242901	0.695847
0.234953	0.755768	0.243632	0.692424
0.235759	0.750667	0.244563	0.690419
0.236614	0.746641	0.24543	0.682515
0.237489	0.744372	0.246654	0.677488
0.238447	0.740903	0.247626	0.672889
0.239556	0.738789	0.248327	0.668481
0.240411	0.736057	0.248981	0.664082
0.24111	0.7326	0.249731	0.66039
0.241945	0.73123	0.250699	0.65524
0.242654	0.729078	0.251631	0.652856
0.243453	0.726156	0.252447	0.652966
0.244249	0.724386	0.253507	0.652612
0.245186	0.723621	0.254453	0.652574
0.246109	0.721746	0.255336	0.65108
0.246845	0.72145	0.256191	0.650323
0.247657	0.71859	0.257	0.649249
0.248398	0.716839	0.257741	0.648259
0.24911	0.716103	0.258629	0.646221
0.250041	0.713785	0.259369	0.646815
0.250888	0.714033	0.260245	0.645278
0.251746	0.711485	0.261153	0.643249
0.252479	0.709349	0.261906	0.638567
0.253497	0.707637	0.262667	0.635389
0.254288	0.704722	0.263632	0.629459
0.25491	0.701655	0.264437	0.6236
0.255816	0.696581	0.265155	0.619492
0.25645	0.6917	0.26577	0.61836
0.257114	0.687801	0.266553	0.614452
0.257884	0.685959	0.267292	0.614907
0.258611	0.683556	0.268002	0.612795
0.259225	0.683094	0.268932	0.609842
0.259934	0.681597	0.269714	0.608747
0.260659	0.680563	0.270493	0.605141
0.261588	0.681078	0.271212	0.602331
0.262303	0.68028	0.271807	0.599556
0.26308	0.678295	0.272605	0.596085
0.26377	0.678471	0.273342	0.591017
0.264438	0.678196	0.274035	0.587668
0.265112	0.677344	0.274713	0.581567
0.265778	0.677422	0.275541	0.574496
0.266397	0.674785	0.276229	0.56823
0.26712	0.67328	0.276966	0.563305
0.267772	0.673	0.27781	0.554715
0.268535	0.669061	0.278537	0.547693
0.269158	0.6666	0.279235	0.540935
0.269883	0.665118	0.279979	0.532988
0.270519	0.663595	0.280597	0.525601
0.271307	0.661568	0.281302	0.520049
0.27209	0.657591	0.282153	0.513025
0.272682	0.654319	0.282853	0.50185
0.273409	0.647412	0.283506	0.493908
0.274122	0.643299	0.284146	0.486269
0.27471	0.640944	0.284831	0.477012
0.275397	0.638973	0.28538	0.466779
0.276105	0.63542	0.286015	0.459496
0.276634	0.631108	0.286917	0.450156
0.277399	0.627092	0.287697	0.440699
0.278052	0.622174	0.288347	0.431489
0.278661	0.618458	0.288895	0.423636
0.279317	0.615176	0.289508	0.415771
0.279911	0.610526	0.290029	0.406421
0.280583	0.607314	0.290641	0.395873
0.281147	0.601281	0.291315	0.386972
0.28182	0.596461	0.291886	0.377213
0.282347	0.590885	0.292551	0.36622
0.282945	0.583464	0.293168	0.357359
0.283505	0.577119	0.293886	0.348231
0.284206	0.57128	0.294523	0.341915
0.284847	0.565931	0.295258	0.332298
0.28541	0.560492	0.295915	0.320059
0.286026	0.551622	0.296433	0.309488
0.28662	0.542251	0.297156	0.300031
0.287221	0.540046	0.297764	0.289078
0.287766	0.536525	0.298456	0.280917
0.288469	0.530913	0.299051	0.272384
0.289147	0.527551	0.299719	0.264045
0.289591	0.524057	0.300245	0.253917
0.290087	0.516395	0.300679	0.247529
0.290677	0.509831	0.301399	0.238765
0.29133	0.501639	0.302121	0.229702
0.291891	0.495858	0.302799	0.219925
0.292585	0.492856	0.303385	0.211343
0.29325	0.485366	0.303961	0.207993
0.293935	0.480347	0.304593	0.202463
0.294448	0.472959	0.305106	0.193612
0.294995	0.468932	0.305702	0.187785
0.295544	0.46468	0.306226	0.184173
0.296049	0.460065	0.306826	0.177644
0.296531	0.451029	0.307436	0.172074
0.29716	0.446739	0.307991	0.165861
0.297812	0.437266	0.308541	0.160524
0.298324	0.431607	0.309235	0.158026
0.298889	0.423165	0.309903	0.153354
0.299472	0.41602	0.310606	0.143676
0.300132	0.407844	0.311024	0.135258
0.300639	0.400908	0.311647	0.127442
0.301224	0.39453	0.312104	0.12103
0.301603	0.388097	0.312557	0.112724
0.302222	0.383696	0.313044	0.109102
0.302762	0.378553	0.313609	0.107809
0.303308	0.372345	0.314173	0.107161
0.30377	0.366727	0.314726	0.105408
0.304393	0.361486	0.315267	0.103807
0.304892	0.356168	0.315801	0.103464
0.305327	0.350261	0.316498	0.104025
0.305819	0.348088	0.316899	0.104179
0.306495	0.342734	0.317474	0.106844
0.307058	0.338968	0.318028	0.10392
0.307538	0.335219	0.318601	0.102303
0.307997	0.330716	0.319187	0.106464
0.308475	0.325008	0.319789	0.108014
0.308904	0.322756	0.320307	0.109122
0.309465	0.316219	0.320909	0.108148
0.309982	0.307386	0.321446	0.106556
0.310517	0.30092	0.321994	0.104634
0.311081	0.293457	0.322497	0.104667
0.311569	0.290022	0.323015	0.104857
0.312146	0.285323	0.323641	0.105671
0.312671	0.278653	0.324048	0.105063
0.313221	0.27467	0.324509	0.102168
0.313662	0.268205	0.325025	0.102761
0.314217	0.261084	0.325598	0.101948
0.314767	0.256313	0.326075	0.102043
0.315258	0.249434	0.326731	0.0996616
0.31575	0.243937	0.32722	0.0986247
0.31623	0.236291	0.327894	0.0998523
0.316616	0.229918	0.328428	0.10037
0.317235	0.223526	0.328936	0.0979325
0.317926	0.215495	0.329356	0.0963973
0.318402	0.204802	0.329837	0.0940983
0.318875	0.197609	0.330352	0.0923605
0.319249	0.187995	0.3308	0.092343
0.319631	0.182378	0.331142	0.0911173
0.320083	0.175119	0.331628	0.088839
0.320613	0.167241	0.332171	0.0862223
0.321108	0.161056	0.332634	0.0866954
0.321573	0.157507	0.33325	0.085483
0.32216	0.150798	0.333757	0.0876452
0.322648	0.144928	0.33431	0.0845288
0.322957	0.139862	0.334736	0.0840851
0.323454	0.135292	0.335081	0.0855467
0.324036	0.131753	0.335568	0.0832514
0.32445	0.126585	0.336109	0.0813326
0.324987	0.119414	0.336725	0.0827224
0.325506	0.115053	0.337247	0.0828966
0.325958	0.108986	0.337711	0.081356
0.326375	0.10517	0.338126	0.0800372
0.326969	0.0994735	0.338524	0.0786175
0.327367	0.0935223	0.33906	0.0757827
0.327766	0.0899305	0.339559	0.0733459
0.328128	0.085524	0.340093	0.0703625
0.328567	0.0834076	0.340545	0.0672278
0.329035	0.0789124	0.341007	0.0645078
0.32951	0.0746136	0.341346	0.0608815
0.329921	0.0701851	0.341806	0.0602833
0.330358	0.0669363	0.342311	0.0577076
0.330707	0.0638897	0.342853	0.0554104
0.331231	0.0597115	0.343359	0.0524914
0.331706	0.0570696	0.343882	0.0512482
0.332146	0.0561481	0.344422	0.0455751
0.332709	0.0562303	0.344802	0.0424299
0.333201	0.0543883	0.345322	0.0406447
0.333606	0.0518475	0.345803	0.0399123
0.334063	0.0488736	0.346243	0.0378518
0.334621	0.0465852	0.346572	0.0349876
0.335032	0.0440453	0.347147	0.0336518
0.335493	0.042791	0.347545	0.0313424
0.335824	0.0420314	0.347952	0.0284932
0.336229	0.0395739	0.348369	0.0223346
0.336756	0.0336885	0.348828	0.0190368
0.337207	0.0312861	0.349479	0.0184143
0.337607	0.0333961	0.349922	0.0160141
0.338038	0.0364035	0.350373	0.0148276
0.338504	0.0315183	0.350856	0.014204
0.338995	0.0271569	0.351321	0.0103801
0.339413	0.0259869	0.351839	0.00804066
0.339847	0.0229995	0.352234	0.00833373
0.340263	0.0199342	0.352695	0.0101453
0.340718	0.0200685	0.352959	0.00868535
0.34125	0.0172195	0.353462	0.00809053
0.341665	0.0173368	0.353815	0.00596394
0.342017	0.0162357	0.354216	0.00618516
0.342464	0.0152763	0.354686	0.00562758
0.342822	0.0158718	0.35504	0.00159891
0.343207	0.0147438	0.355512	-0.000952602
0.343575	0.0158274	0.356068	0.00180552
0.344046	0.0139453	0.356511	0.000667718
0.344554	0.010014	0.356876	-0.00247694
0.344947	0.010493	0.357319	-0.00141184
0.345317	0.00971208	0.357697	-0.00215408
0.345689	0.00693887	0.358031	-0.000358123
0.346041	0.00816888	0.358502	-0.00164074
0.346505	0.00830932	0.358926	-0.0031621
0.346948	0.0113824	0.359304	-0.00316088
0.34735	0.0111307	0.359843	-0.000907378
0.347769	0.0126074	0.360261	0.00192269
0.348235	0.0130086	0.360762	0.00356814
0.348648	0.0134492	0.361162	0.00544906
0.349055	0.0145283	0.361602	0.00880659
0.349402	0.0134333	0.362016	0.0121225
0.349854	0.0147878	0.362425	0.0131741
0.35023	0.0134538	0.362819	0.0118264
0.350596	0.0113229	0.36315	0.0130508
0.350975	0.0133312	0.363679	0.012133
0.35142	0.0127364	0.364059	0.0106745
0.351826	0.0131588	0.364566	0.00868612
0.352264	0.0084213	0.364999	0.00753333
0.35259	0.00672845	0.36533	0.00284637
0.35295	0.00290307	0.365803	0.00406453
0.35334	0.00156421	0.366208	0.0023693
0.353734	-0.00107009	0.366579	0.00215811
0.35409	-0.00054998	0.367025	-0.000546501
0.35451	-0.00572457	0.367437	-0.00491976
0.354928	-0.00820056	0.367887	-0.00474166
0.355385	-0.0111302	0.368309	-0.00609457
0.355801	-0.0121554	0.36871	-0.00491264
0.356263	-0.0130266	0.369043	-0.00539574
0.356611	-0.0170681	0.369401	-0.00831223
0.35695	-0.0212084	0.369859	-0.0117229
0.357308	-0.0227533	0.370282	-0.0126002
0.357749	-0.0257296	0.370785	-0.0145574
0.358242	-0.0278327	0.371298	-0.0182162
0.358639	-0.0300596	0.37176	-0.0201064
0.359001	-0.0357327	0.372076	-0.0223055
0.359402	-0.0385226	0.372349	-0.0239758
0.359728	-0.0421682	0.37267	-0.0256726
0.360108	-0.0433791	0.373027	-0.027697
0.360505	-0.0464091	0.373383	-0.0328413
0.360917	-0.0497742	0.373862	-0.0346679
0.361366	-0.0521262	0.37422	-0.0333341
0.361752	-0.0519711	0.374663	-0.0344007
0.362074	-0.0525388	0.374986	-0.0341846
0.362454	-0.0517616	0.375331	-0.0356292
0.362849	-0.0517889	0.375775	-0.0360079
0.363165	-0.0497643	0.376215	-0.0369766
0.363501	-0.0499992	0.376661	-0.0360879
0.363851	-0.0491523	0.377052	-0.0378752
0.364169	-0.0519245	0.377454	-0.0382211
0.364623	-0.0524901	0.377771	-0.0423024
0.365033	-0.0515837	0.378085	-0.0448855
0.365483	-0.0516866	0.378482	-0.0458838
0.365918	-0.0542361	0.378863	-0.0472376
0.366255	-0.054977	0.3793	-0.0487806
0.366623	-0.0546692	0.379758	-0.0489367
0.366965	-0.0519394	0.380048	-0.0516324
0.367298	-0.0526668	0.38047	-0.0552971
0.367664	-0.0492972	0.380849	-0.0576751
0.368031	-0.0501841	0.381266	-0.0593338
0.36841	-0.0478145	0.381587	-0.0607454
0.368698	-0.044257	0.381905	-0.0581569
0.369028	-0.0406166	0.382261	-0.0581727
0.369424	-0.0392125	0.382673	-0.0585815
0.369746	-0.0374404	0.383092	-0.0589249
0.370054	-0.0340157	0.383506	-0.0589094
0.370428	-0.0311181	0.383827	-0.0572201
0.370783	-0.0279654	0.384103	-0.0570818
0.371189	-0.024932	0.384484	-0.0593563
0.371573	-0.0221622	0.384792	-0.0613675
0.37194	-0.0181272	0.385306	-0.0610018
0.372263	-0.0137272	0.385709	-0.0603611
0.37259	-0.0119218	0.386156	-0.058842
0.372981	-0.0130053	0.386439	-0.059361
0.373369	-0.012463	0.386777	-0.0578973
0.37369	-0.0138193	0.387127	-0.0583957
0.374019	-0.0115461	0.387485	-0.0607992
0.374442	-0.0117178	0.387803	-0.0584538
0.374869	-0.0097619	0.388247	-0.0577184
0.375249	-0.00780508	0.388535	-0.0564666
0.375525	-0.00598325	0.389023	-0.0579915
0.375872	-0.0053652	0.389375	-0.0583919
0.376195	0.00097263	0.389695	-0.0554154
0.37654	0.0022433	0.390127	-0.0533557
0.376893	0.00122767	0.390572	-0.0517604
0.377328	-0.000452773	0.391079	-0.0491637
0.377627	0.00329104	0.391433	-0.0502761
0.377951	0.00658645	0.391798	-0.0488473
0.37825	0.00717728	0.392115	-0.045338
0.37866	0.00877654	0.392502	-0.0449025
0.378938	0.0089074	0.392928	-0.0441149
0.379315	0.00805993	0.393181	-0.042899
0.379741	0.0113653	0.39348	-0.0421685
0.38012	0.0150533	0.393822	-0.0366742
0.380457	0.0185555	0.394182	-0.0339671
0.38081	0.0170566	0.39445	-0.0314264
0.381157	0.0161165	0.394751	-0.0261742
0.381513	0.0150444	0.395145	-0.0266865
0.381848	0.0144425	0.395431	-0.0259131
0.382181	0.0162443	0.395818	-0.0228363
0.382517	0.0182156	0.396157	-0.0198769
0.382854	0.0154442	0.396535	-0.0201218
0.383129	0.0171272	0.396888	-0.018444
0.383433	0.0185204	0.39723	-0.016589
0.383828	0.0188287	0.397579	-0.0152272
0.384217	0.0168769	0.397864	-0.0164747
0.384485	0.0146548	0.398248	-0.0163001
0.384874	0.0162137	0.398606	-0.0146737
0.385269	0.0166472	0.398973	-0.0140575
0.385583	0.0178754	0.399373	-0.0147219
0.385967	0.0185447	0.399652	-0.0164283
0.386258	0.0167079	0.399942	-0.0132394
0.386589	0.0170413	0.400356	-0.0150054
0.386927	0.0138556	0.400762	-0.0164316
0.387252	0.0183236	0.401166	-0.0145037
0.387556	0.0190104	0.401412	-0.0200168
0.387852	0.0174577	0.401747	-0.0220995
0.388209	0.0187231	0.402129	-0.0220909
0.388469	0.0175702	0.402444	-0.0256298
0.388786	0.0179856	0.402725	-0.025784
0.389197	0.018453	0.403096	-0.0264054
0.389525	0.0190493	0.403401	-0.027456
0.38983	0.0180196	0.403792	-0.025823
0.390142	0.0179987	0.404138	-0.0289803
0.390419	0.0148498	0.404389	-0.0298428
0.390736	0.0156668	0.404711	-0.0290781
0.391096	0.0143905	0.405086	-0.0324954
0.391414	0.0174948	0.405452	-0.030203
0.391697	0.0198303	0.405734	-0.0324152
0.392005	0.0186508	0.406046	-0.0337176
0.392312	0.0175554	0.406385	-0.0337675
0.392679	0.0178665	0.406772	-0.0336961
0.393039	0.017312	0.407125	-0.0342894
0.393396	0.0177559	0.407577	-0.0352671
0.393718	0.0170264	0.407901	-0.036125
0.394033	0.0161606	0.408221	-0.0395519
0.394293	0.0183141	0.408495	-0.0397179
0.394581	0.0172555	0.408745	-0.0410712
0.394855	0.0134831	0.409011	-0.0403799
0.395179	0.0110085	0.40932	-0.0400453
0.395489	0.0114257	0.409724	-0.0381545
0.395867	0.0134071	0.410144	-0.0379013
0.396134	0.0146594	0.410476	-0.0390779
0.396429	0.0137742	0.410855	-0.0395579
0.396757	0.0142963	0.411195	-0.040108
0.397098	0.0145133	0.411419	-0.0417565
0.397496	0.0107218	0.411721	-0.0449132
0.39784	0.00641465	0.412035	-0.0456653
0.398131	0.00248143	0.412417	-0.0463874
0.398482	-0.000637288	0.412817	-0.0463726
0.398777	-0.00123597	0.413155	-0.0472721
0.399091	-0.00400907	0.4135	-0.0451936
0.399409	-0.00624814	0.413853	-0.0440347
0.399729	-0.00629606	0.414121	-0.0451547
0.400055	-0.00626722	0.414406	-0.0464188
0.400365	-0.00780857	0.414759	-0.0448589
0.40064	-0.00697868	0.415116	-0.0451487
0.400929	-0.00872213	0.415438	-0.0428761
0.401236	-0.00922095	0.415732	-0.0411386
0.401601	-0.00950727	0.41601	-0.0400594
0.401909	-0.0106478	0.416385	-0.0410994
0.40225	-0.0126674	0.416691	-0.0403197
0.402496	-0.013838	0.416974	-0.041272
0.40278	-0.0137453	0.417253	-0.0409829
0.403111	-0.01249	0.417552	-0.0400377
0.403405	-0.0144378	0.417838	-0.0385256
0.403698	-0.0151226	0.418162	-0.0379216
0.40399	-0.0186342	0.418526	-0.035344
0.404305	-0.0208523	0.41889	-0.0346968
0.404639	-0.0230327	0.41916	-0.0310366
0.405031	-0.0243027	0.419435	-0.0269067
0.405352	-0.0282612	0.419769	-0.0263522
0.40565	-0.028938	0.420081	-0.0268738
0.405922	-0.0307999	0.420329	-0.0277677
0.406169	-0.0353202	0.420718	-0.0256402
0.406442	-0.0378834	0.421066	-0.0261069
0.406786	-0.038326	0.421303	-0.0252286
0.40709	-0.0406239	0.421619	-0.019935
0.40739	-0.0397149	0.421872	-0.0213514
0.407671	-0.0413673	0.422107	-0.0218652
0.407975	-0.0431132	0.422315	-0.022407
0.408281	-0.045298	0.422723	-0.0176535
0.408534	-0.0476636	0.423142	-0.0139557
0.408873	-0.0534656	0.423512	-0.0121363
0.409159	-0.0542586	0.423841	-0.0105893
0.409449	-0.0541031	0.42419	-0.010335
0.409775	-0.054875	0.424526	-0.0107154
0.410094	-0.0543896	0.424733	-0.00797079
0.410377	-0.0559476	0.425033	-0.00297774
0.410648	-0.0559322	0.425303	0.000141764
0.410889	-0.0533336	0.425588	0.00373233
0.41117	-0.0527481	0.425922	0.00747191
0.411503	-0.0525128	0.42625	0.0084427
0.411839	-0.0520582	0.426487	0.0106942
0.412119	-0.0558903	0.426882	0.00889336
0.412392	-0.0582009	0.4272	0.0109304
0.412694	-0.056288	0.427411	0.0139981
0.412968	-0.053976	0.427728	0.01103
0.413239	-0.0507426	0.427975	0.0109168
0.413493	-0.0488287	0.428248	0.0102828
0.413749	-0.0452902	0.42855	0.0101876
0.414001	-0.0472092	0.428828	0.0110026
0.414307	-0.0453534	0.429085	0.0120091
0.414628	-0.045049	0.429429	0.0119787
0.415006	-0.0439536	0.429744	0.0100935
0.415251	-0.0434442	0.430097	0.00893545
0.415498	-0.0431295	0.430382	0.00831361
0.41578	-0.0402857	0.430654	0.0101819
0.416073	-0.0391676	0.430928	0.00987158
0.416333	-0.0403677	0.43121	0.00999777
0.416645	-0.040562	0.43152	0.0120767
0.416988	-0.0405862	0.431836	0.014115
0.417241	-0.0390888	0.43213	0.0111166
0.417477	-0.0357764	0.432495	0.0101461
0.417707	-0.0318451	0.432901	0.0101181
0.418051	-0.033497	0.433305	0.00866337
0.418351	-0.0304424	0.433707	0.0106519
0.418651	-0.0275605	0.433989	0.0113061
0.418908	-0.0246975	0.434228	0.00961529
0.419215	-0.0215869	0.434517	0.0139327
0.4196	-0.0192178	0.43475	0.0128664
0.419894	-0.0170237	0.434975	0.013798
0.42015	-0.0132635	0.435219	0.0155917
0.420448	-0.00956194	0.435524	0.0147783
0.420774	-0.00630511	0.435845	0.0158582
0.421018	-0.00239849	0.436156	0.0163472
0.421251	-0.00281797	0.436442	0.0166528
0.421513	0.00237595	0.436666	0.0199319
0.421837	0.00451262	0.43696	0.0185762
0.422106	0.00547751	0.437223	0.0200778
0.422385	0.00767945
0.422644	0.0117472
0.423008	0.0168349
0.423251	0.0177065
0.423494	0.0192174
0.423748	0.0190944
0.424023	0.0223255
0.424241	0.0232748
0.42451	0.0245551
0.42479	0.0259457
0.425073	0.026955
0.4254	0.0267117
0.425681	0.025602
0.426022	0.0220913
0.426405	0.0241225
0.426673	0.0215447
0.426907	0.0207736
0.427147	0.0218262
0.427437	0.0223047
0.427682	0.024605
0.427988	0.0247835
0.428233	0.0254395
0.428496	0.0275593
0.428808	0.0286187
0.429023	0.0303029
0.42924	0.0300787
0.429474	0.0331262
0.429785	0.0360977
0.430064	0.0364064
0.430333	0.0396705
0.430627	0.0376181
0.430882	0.0404096
0.431124	0.0412316
0.43138	0.0400824
0.431601	0.0374758
0.431836	0.0332563
0.432127	0.0340645
0.432419	0.0331829
0.432701	0.0325862
0.432939	0.029776
0.433272	0.0293672
0.433517	0.0286703
0.433804	0.0289367
0.434065	0.0259179
0.434303	0.0241192
0.434533	0.0236073
0.434809	0.022649
0.435044	0.0218515
0.435297	0.0228283
0.435574	0.0181713
0.435869	0.0163795
0.436159	0.0140442
0.436378	0.0112616
0.43662	0.0126077
0.436866	0.0129201
0.437083	0.0131746
0.437348	0.0119869
0.437627	0.0149135
0.437887	0.0128522
0.438186	0.00943597
0.438426	0.00772666
0.438684	0.000451152
0.438904	-0.00359887
0.439223	-0.00691802
0.439487	-0.0114213
0.439799	-0.0132345
0.440059	-0.0165294
0.440253	-0.0201189
0.440499	-0.0223519
0.440785	-0.0270321
0.44099	-0.0291138
0.441268	-0.0367539
0.441504	-0.0373654
0.441714	-0.0395047
0.44198	-0.042888
0.442275	-0.047062
0.442505	-0.0472522
0.442789	-0.0439017
0.443093	-0.0450805
0.443366	-0.0476126
0.443674	-0.0465105
0.443932	-0.047228
0.444151	-0.0441591
0.444404	-0.0437459
0.444651	-0.045465
0.444897	-0.0466955
0.445143	-0.0457241
0.445399	-0.0439284
0.445614	-0.0466487
0.445842	-0.0459291
0.446086	-0.0462723
0.446403	-0.0452237
0.446683	-0.0449544

## Sheet: SI fig 8
#	AA germline	Score germline		#	AA H5 patient	Score H5 patient
1	S	0		1	S	0
2	S	0		2	S	0
3	E	0		3	E	0
4	L	0		4	L	0
5	T	0		5	T	0
6	Q	0		6	Q	0
7	D	0		7	D	0
8	P	0		8	P	0
9	A	0		9	A	0
10	V	1		10	V	2
11	S	1		11	S	2
12	V	1		12	V	2
13	A	1		13	A	2
14	L	1		14	L	2
15	G	1		15	G	1
16	Q	1		16	Q	1
17	T	1		17	T	1
18	V	1		18	V	1
19	R	0		19	R	0
20	I	0		20	I	0
21	T	0		21	T	0
22	C	0		22	C	0
23	Q	0		23	Q	0
24	G	0		24	G	0
25	D	0		25	D	0
26	S	0		26	S	0
27	L	0		27	L	0
28	R	1		28	R	0
29	S	1		29	S	0
30	Y	2		30	Y	0
31	Y	2		31	S	0
32	A	2		32	A	1
33	S	2		33	S	1
34	W	2		34	W	1
35	Y	1		35	Y	1
36	Q	1		36	Q	1
37	Q	0		37	Q	0
38	K	0		38	K	0
39	P	0		39	P	0
40	G	0		40	G	0
41	Q	0		41	Q	0
42	A	0		42	A	0
43	P	0		43	P	1
44	V	4		44	V	4
45	L	4		45	L	4
46	V	4		46	V	4
47	I	4		47	I	4
48	Y	4		48	F	4
49	G	3		49	R	3
50	K	0		50	K	2
51	N	0		51	S	0
52	N	0		52	N	0
53	R	0		53	R	0
54	P	0		54	P	0
55	S	0		55	S	0
56	G	0		56	G	0
57	I	0		57	I	0
58	P	0		58	P	0
59	D	0		59	D	0
60	R	0		60	R	0
61	F	0		61	F	0
62	S	0		62	S	0
63	G	0		63	G	0
64	S	0		64	S	0
65	S	0		65	S	0
66	S	0		66	S	0
67	G	0		67	G	0
68	N	0		68	N	0
69	T	0		69	T	0
70	A	1		70	A	1
71	S	1		71	S	1
72	L	1		72	L	1
73	T	1		73	T	1
74	I	1		74	I	1
75	T	1		75	T	1
76	G	0		76	G	0
77	A	0		77	A	0
78	Q	0		78	Q	0
79	A	0		79	A	0
80	E	0		80	E	0
81	D	0		81	D	0
82	E	0		82	E	0
83	A	0		83	A	0
84	D	0		84	D	0
85	Y	0		85	Y	0
86	Y	0		86	Y	0
87	C	0		87	C	0
88	N	0		88	N	0
89	S	0		89	S	0
90	R	0		90	R	0
91	D	0		91	D	0
92	S	0		92	S	0
93	S	0		93	S	0
94	G	0		94	A	0
95	N	0		95	N	0
96	H	2		96	H	0
97	V	2		97	Q	0
98	V	2		98	V	0
99	F	2		99	F	0
100	G	1		100	G	0
101	G	1		101	G	1
102	G	1		102	G	1
103	T	1		103	T	1
104	K	1		104	K	1
105	L	1		105	L	2
106	T	1		106	T	2
107	V	1		107	V	2
108	L	1		108	L	2
109	G	1		109	G	1
110	Q	0		110	Q	0
111	P	0		111	P	0
112	K	0		112	K	0
113	A	0		113	A	0
114	A	0		114	A	0
115	P	0		115	P	0
116	S	1		116	S	1
117	V	1		117	V	1
118	T	1		118	T	1
119	L	1		119	L	1
120	F	1		120	F	1
121	P	0		121	P	0
122	P	0		122	P	0
123	S	0		123	S	0
124	S	0		124	S	0
125	E	0		125	E	0
126	E	0		126	E	0
127	L	0		127	L	0
128	Q	0		128	Q	0
129	A	0		129	A	0
130	N	0		130	N	0
131	K	1		131	K	0
132	A	3		132	A	0
133	T	4		133	T	1
134	L	4		134	L	2
135	V	4		135	G	3
136	C	4		136	C	3
137	L	4		137	L	3
138	I	4		138	I	3
139	S	4		139	S	2
140	D	2		140	D	2
141	F	1		141	F	1
142	Y	1		142	Y	1
143	P	0		143	P	0
144	G	1		144	G	1
145	A	1		145	A	1
146	V	2		146	V	4
147	T	2		147	T	4
148	V	2		148	V	4
149	A	2		149	A	4
150	W	2		150	W	4
151	K	0		151	K	0
152	A	0		152	A	0
153	D	0		153	D	0
154	S	0		154	S	0
155	S	0		155	S	0
156	P	0		156	P	0
157	V	0		157	V	0
158	K	0		158	K	0
159	A	0		159	A	0
160	G	0		160	G	0
161	V	0		161	V	0
162	E	0		162	E	0
163	T	0		163	T	0
164	T	0		164	T	0
165	T	0		165	T	0
166	P	0		166	P	0
167	S	0		167	S	0
168	K	0		168	K	0
169	Q	0		169	Q	0
170	S	0		170	S	0
171	N	0		171	N	0
172	N	0		172	N	0
173	K	0		173	K	0
174	Y	0		174	Y	0
175	A	0		175	A	0
176	A	1		176	A	1
177	S	1		177	S	1
178	S	1		178	S	1
179	Y	1		179	Y	1
180	L	1		180	L	1
181	S	1		181	S	1
182	L	1		182	L	1
183	T	1		183	T	1
184	P	0		184	P	0
185	E	0		185	E	0
186	Q	0		186	Q	0
187	W	0		187	W	0
188	K	0		188	K	0
189	S	0		189	S	0
190	H	0		190	H	0
191	R	0		191	R	0
192	S	0		192	S	0
193	Y	0		193	Y	0
194	S	0		194	S	0
195	C	0		195	C	0
196	Q	0		196	Q	0
197	V	0		197	V	0
198	T	0		198	T	0
199	H	0		199	H	0
200	E	0		200	E	0
201	G	0		201	G	0
202	S	0		202	S	0
203	T	0		203	T	0
204	V	0		204	V	0
205	E	0		205	E	0
206	K	0		206	K	0
207	T	0		207	T	0
208	V	0		208	V	0
209	A	0		209	A	0
210	P	0		210	P	0
211	T	0		211	T	0
212	E	0		212	E	0
213	C	0		213	C	0
214	S	0		214	S	0
		131				120

## Sheet: SI fig 9b
classes	All fibrils %	Min 5 segment %	Min 10 segment %	Min 20 segment %		All fibrils absolute #	Min 5 segment absolute #	Min 5 segment absolute #	Min 5 segment absolute #
0.1	33.0553	18.5279	16.7774	10.6383		1585	365	101	5
0.2	5.92284	14.4162	11.9601	12.766		284	284	72	6
0.3	4.44213	5.93909	7.30897	12.766		213	117	44	6
0.4	5.25547	6.85279	7.14286	6.38298		252	135	43	3
0.5	6.54849	5.07614	3.8206	0		314	100	23	0
0.6	1.45985	3.5533	1.3289	2.12766		70	70	8	1
0.7	2.60688	2.79188	3.15615	2.12766		125	55	19	1
0.8	2.96142	4.97462	3.98671	2.12766		142	98	24	1
0.9	2.35662	5.73604	8.63787	4.25532		113	113	52	2
1	35.391	32.132	35.8804	46.8085		1697	633	216	22
